# Supplementary material for: Population Genomics Provide Insights into the Global Genetic Structure of Colletotrichum graminicola, the Causal Agent of Maize Anthracnose
Source: mBio. 2022 Dec 19;14(1):e02878-22. doi: 10.1128/mbio.02878-22 (PMC9973043; doi:10.1128/mbio.02878-22)
Supplement: TABLE S1 [file mbio.02878-22-st001.xlsx]

## Sheet: Sheet1
Supplementary Table S1. Isolates of Colletotrichum graminicola used in this study.
Sample	Continent1	Year sampling	Country	State	Source	Sequencing strategy2	Number of reads	Depth of coverage	SRA accession number
A-50010-1	NA	2015	USA	Iowa	This study	R	372674	14.9089	SRR21134354
A-50010-3	NA	2015	USA	Iowa	This study	R	3396350	104.944	SRR21134353
A-50010-4	NA	2015	USA	Iowa	This study	R	3319810	99.7177	SRR21134342
A-50036-2	NA	2015	USA	Boone County, Iowa	This study	R	3475766	108.401	SRR21134331
A-50075-1	NA	2014	USA	Ellsworth, Iowa	This study	R	3068428	90.1372	SRR21134320
A-50201-1-1	NA	2013	USA	Story County, Iowa	This study	R	4043904	114.968	SRR21134290
A-50201-1-5	NA	2013	USA	Story County, Iowa	This study	R	5110983	156.296	SRR21134279
A-52339-1	NA	2013	USA	Tama County; Iowa	This study	R	3589357	94.9037	SRR21134268
A-52621-1	NA	2015	USA	Crawforsville, Iowa	This study	R	4477360	140.104	SRR21134308
ARG-2700-1	SA	2012	Argentina	Pergamino	This study	R	3802121	116.263	SRR21134300
ARG-2700-3	SA	2012	Argentina	Pergamino	This study	R	2740915	85.5278	SRR21134352
ARG-2700-4	SA	2012	Argentina	Pergamino	This study	R	3185870	90.5092	SRR21134351
ARG-2700-5	SA	2012	Argentina	Pergamino	This study	R	2815287	81.9472	SRR21134350
ARG-2700-6	SA	2012	Argentina	Pergamino	This study	R	4011064	122.698	SRR21134349
BR-19920-1	SA	2016	Brazil	Salto Grande, São Paulo	This study	R	4945550	142.729	SRR21134348
BR-40000-1	SA	2016	Brazil	Bahia	This study	R	3484835	105.922	SRR21134347
BR-73000-1	SA	2015	Brazil	Sobradinho, Paraná	This study	R	5210968	160.151	SRR21134346
BR-73800-1	SA	2015	Brazil	Formosa, Goiás	This study	R	2328808	71.4292	SRR21134345
BR-73850-1	SA	2015	Brazil	Cristalina, Goiás	This study	R	3436786	108.478	SRR21134344
BR-75800-1	SA	2016	Brazil	Jataí ,Goiás	This study	R	3088548	85.9318	SRR21134343
BR-75900-1	SA	2015	Brazil	Rio Verde, Goiás	This study	R	5235868	151.837	SRR21134341
BR-76170-2	SA	2015	Brazil	Anicuns, Goiás	This study	R	4491304	121.784	SRR21134340
BR-76170-3	SA	2015	Brazil	Anicuns, Goiás	This study	R	3549184	111.808	SRR21134339
BR-79550-1	SA	2016	Brazil	Costa Rica, Mato Grosso do Sul	This study	R	2975336	86.0029	SRR21134338
BR-85807-1	SA	2016	Brazil	Cascavel, Paraná	This study	R	3296011	97.8405	SRR21134337
BR-85925-1	SA	2015	Brazil	Novo Sobradinho, Paraná	This study	R	3852647	116.53	SRR21134336
BR-85925-2	SA	2015	Brazil	Novo Sobradinho, Paraná	This study	R	3750409	117.531	SRR21134335
BR-85955-2	SA	2016	Brazil	Maripá, Paraná	This study	R	2383989	71.3581	SRR21134334
BR-87120-1	SA	2016	Brazil	Floresta, Paraná	This study	R	4839414	139.394	SRR21134333
BR-98250-1	SA	2015	Brazil	Saldanha Marinho, Rio G. do Sul	This study	R	3916389	103.967	SRR21134332
BR-98290-1	SA	2015	Brazil	Condor, Rio G. do Sul	This study	R	3333569	119.756	SRR21134330
CA-CHAT-2	NA	2012	Canada	Chatman, Ontario	This study	R	4692258	125.751	SRR21134329
CA-CHAT-3	NA	2012	Canada	Chatman, Ontario	This study	R	3942617	119.138	SRR21134328
CA-N0L-1	NA	2015	Canada	Rodney, Ontario	This study	R	3314397	102.212	SRR21134327
CA-N0L-3	NA	2015	Canada	Wheatley, Ontario	This study	R	3990641	121.731	SRR21134326
CA-N0P-1	NA	2015	Canada	Wheatley, Ontario	This study	R	4586554	130.715	SRR21134325
CA-N0P-3	NA	2015	Canada	Wheatley, Ontario	This study	R	3099258	83.4934	SRR21134324
CA-N8H-2	NA	2012	Canada	Leamington, Ontario	This study	R	4497564	128.615	SRR21134323
CA-N8H-3	NA	2012	Canada	Leamington, Ontario	This study	R	2327442	70.7998	SRR21134322
CA-N8H-5	NA	2015	Canada	Leamington, Ontario	This study	R	5987591	174.897	SRR21134321
CA-N8H-7	NA	2015	Canada	Leamington, Ontario	This study	R	5399455	161.842	SRR21134319
CA-N8H-8	NA	2015	Canada	Leamington, Ontario	This study	R	1782889	54.0617	SRR21134301
CA-NOP-2CO	NA	2012	Canada	Ridgetown, Ontario	This study	R	4278039	126.939	SRR21134298
CA-NOP-2CO-12	NA	2015	Canada	Ridgetown, Ontario	This study	R	4784703	135.904	SRR21134297
CA-NOP-2CO-5	NA	2015	Canada	Ridgetown, Ontario	This study	R	3600722	107.058	SRR21134296
CA-NOP-2CO-7	NA	2015	Canada	Ridgetown, Ontario	This study	R	4471169	130.332	SRR21134295
CA-NOP-2CO-9	NA	2015	Canada	Ridgetown, Ontario	This study	R	3923998	118.544	SRR21134299
CBS275.54	EU	1954	Netherlands	Wageningen	CBS fungal culture	R	3515773	103.237	SRR21134294
CG-1P-1M	SA	2007	Brazil	Ipameri, Goiás	This study	R	4192800	127.839	SRR21134293
Cg151NY82	NA	1982	USA	Tioga County, New York	This study	R	4022161	118.785	SRR21134292
CR-10342-4	EU	2015	Croatia	Farkaševac	This study	R	4153878	126.493	SRR21134291
CR-10342-5	EU	2015	Croatia	Farkaševac	This study	R	4799401	119.018	SRR21134289
CR-10344-2	EU	2014	Croatia	Farkaševac	This study	R	3715892	104.547	SRR21134288
CR-10370-68	EU	2014	Croatia	Rugvica	This study	R	4724089	136.299	SRR21134287
CR-10370-71	EU	2014	Croatia	Rugvica	This study	R	7644958	229.303	SRR21134286
CR-42223-3	EU	2015	Croatia	Tuhovec	This study	R	2280408	64.826	SRR21134285
CR-42230-1	EU	2014	Croatia	Ludbreg plot 1	This study	R	2960869	91.7894	SRR21134284
CR-42230-5	EU	2014	Croatia	Ludbred, plot 2	This study	R	3852284	106.569	SRR21134283
CR-42230-9	EU	2014	Croatia	Ludbreg plot 2	This study	R	3855483	108.635	SRR21134282
F-40300-3	EU	2013	France	Peyrehorade	This study	R	2951813	125.237	SRR21134281
F-40400-1	EU	2014	France	Meihan	This study	R	4438775	135.768	SRR21134280
F-40400-2	EU	2014	France	Meihan	This study	R	3082615	92.2125	SRR21134278
F-64330-3	EU	2012	France	Garlin	This study	R	3982463	88.2518	SRR21134277
F-64330-8	EU	2013	France	Garlin, (early season)	This study	R	3355635	98.4573	SRR21134276
F-64370-1	EU	2013	France	Arnos	This study	R	4644343	132.836	SRR21134275
F-64370-2	EU	2014	France	Arnos	This study	R	3440417	108.44	SRR21134274
F-64410-1	EU	2015	France	Poursiugues Boucoue	This study	R	4980673	148.122	SRR21134273
F-64410-8	EU	2015	France	Poursiugues Boucoue	This study	R	4192508	117.961	SRR21134272
I61851	NA	2014	USA	Ivesdale, Illinois	This study	R	3437294	94.1136	SRR21134271
M2.001	NA	1975	USA	North Carolina	This study	R	4341095	133.613	SRR21134270
M5.001	SA	1990	Brazil	-	﻿Du et al. 2005; This study	R	4585368	133.983	SRR21134269
M55901-1	NA	2015	USA	Olmsted, Minnesota, USA	This study	R	4358637	134.066	SRR21134318
M9.001	NA	1990	USA	Indiana	This study	R	4700992	142.14	SRR21134317
MKy7	NA	2011	USA	Russell Springs, Kentucky	This study	R	3925615	114.614	SRR21134316
N68735-1	NA	2016	USA	Holt County, Nebraska	This study	R	4405370	138.549	SRR21134315
P-7565-072-2	EU	2014	Portugal	Alentejo	This study	R	4435243	128.988	SRR21134314
P-7565-072-3	EU	2014	Portugal	Alentejo	This study	R	3796976	119.998	SRR21134313
Sl-9253-1	EU	2015	Slovenia	Apače	This study	R	3932971	120	SRR21134312
Sl-9253-3	EU	2015	Slovenia	Apače	This study	R	3972113	121.844	SRR21134311
Sl-9253-4	EU	2015	Slovenia	Apače	This study	R	4844867	148.632	SRR21134310
SW-8046-10	EU	2015	Switzerland	Zurich	This study	R	3082442	85.7705	SRR21134309
SW-8046-11	EU	2015	Switzerland	Zurich	This study	R	3800336	111.475	SRR21134307
SW-8046-12	EU	2015	Switzerland	Zurich	This study	R	4165373	119.685	SRR21134306
SW-8046-13	EU	2015	Switzerland	Zurich	This study	R	3550576	108.067	SRR21134305
SW-8046-3	EU	2012	Switzerland	Zurich	This study	R	4014634	123.416	SRR21134304
SW-8046-8	EU	2015	Switzerland	Zurich	This study	R	1221799	38.1183	SRR21134303
SW-8046-9	EU	2015	Switzerland	Zurich	This study	R	4664110	146.177	SRR21134302
ARG-2700-2	SA	2012	Argentina	Pergamino	This study	S	3802121	18.2299	see Table S2
CA-CHAT-1	NA	2012	Canada	Chatman, Ontario	This study	S	13174743	69.2234	see Table S2
CA-N8H	NA	2012	Canada	Leamington, Ontario	This study	S	4692258	85.3	see Table S2
CBS113173	Africa	1960	Zimbabwe	-	Rech et al., 2014	S	78987221	143.421	see Table S2
CBS252.59	EU	1959	Netherlands	Wageningen	CBS fungal culture	S	22695736	65.803	see Table S2
CR-10370-50	EU	2011	Croatia	Dugo Selo	This study	S	8033052	36.0533	see Table S2
CRO-I-35	EU	2010	Croatia	Rugvica, Dugo Selo (T4)	This study	S	4438775	36.5678	see Table S2
CRO-I-41	EU	2010	Croatia	Rugvica, Dugo Selo	This study	S	3082615	132.735	see Table S2
DMSZ-63127	EU	-	Germany	-	Rech et al., 2014	S	62231357	115.265	see Table S2
F-40300-1	EU	2013	France	Peyrehorade	This study	S	10475294	31.1301	see Table S2
F-64330-2	EU	2012	France	Garlin	This study	S	13105271	40.2595	see Table S2
F-64330-7	EU	2013	France	Garlin, (early season)	This study	S	15768500	49.1184	see Table S2
JAB2	SA	-	Brazil	-	Rech et al., 2014	S	14560748	21.9464	see Table S2
LARS318	Africa	1990	Nigeria	-	Rech et al., 2014	S	67459098	123.618	see Table S2
M1.001	NA	1978	USA	Missouri	﻿Du et al. 2005; Rech et al. 2014	S	4654191	140.492	see Table S2
MAFF511343	Asia	1985	Japan	Nagano	Rech et al., 2014	S	15982079	24.6675	see Table S2
NRRL13649	NA	-	USA	Alabama	Rech et al., 2014	S	46575598	80.7638	see Table S2
NRRL47511	NA	2005	USA	Michigan	Rech et al., 2014	S	67040509	125.109	see Table S2
P-7565-072-1	EU	2014	Portugal	Alentejo	This study	S	21393916	101.137	see Table S2
SW-8046-1	EU	2012	Switzerland	Zurich	This study	S	49685613	78.3226	see Table S2
SW-8046-2	EU	2012	Switzerland	Zurich	This study	S	49551115	56.7809	see Table S2
1Abbreviation for continents:North American (NA), South American (SA), European (EU)
2Abbreviation for restriction site-associated DNA sequencing - RAD-Seq (R) and Shotgun (S)
