# Supplementary material for: Population Genomics Provide Insights into the Global Genetic Structure of Colletotrichum graminicola, the Causal Agent of Maize Anthracnose
Source: mBio. 2022 Dec 19;14(1):e02878-22. doi: 10.1128/mbio.02878-22 (PMC9973043; doi:10.1128/mbio.02878-22)
Supplement: TABLE S3 [file mbio.02878-22-st003.xlsx]

## Sheet: Sheet1
Supplementary Table S3. Measure of pairwise genetic differentiation between genetic clusters of Colletotrichum graminicola
	BR	EU	NA
BR	-	0.414717	0.420579
EU		-	0.265601
NA			-
			T
