# Supplementary material for: Population Genomics Provide Insights into the Global Genetic Structure of Colletotrichum graminicola, the Causal Agent of Maize Anthracnose
Source: mBio. 2022 Dec 19;14(1):e02878-22. doi: 10.1128/mbio.02878-22 (PMC9973043; doi:10.1128/mbio.02878-22)
Supplement: TABLE S4 [file mbio.02878-22-st004.xlsx]

## Sheet: Sheet1
Supplementary Table S4. Multilocus genotype (MLGs) among Colletotrichum graminicola isolates
Clade	MLG	Sample	Localization	Year sampling	Distance between samples	Nº SNPs between samples
European clade (EU)	MLG1	Sl-9253-1	Apace, Slovenia	2015	-	0
		Sl-9253-4	Apace, Slovenia	2016
	MLG2	CRO-I-35	Rugvica, Dugo Selo T4, Croatia	2010	intercontinental	4
		ARG-2700-2	Pergamino, Argentina	2012
	MLG3	CR-42230-5	Tuhovec, Croatia	2014	~50km apart	0
		CR-10342-5	Farkaševac, Croatia	2015
	MLG4	CRO-I-41	Farkaševac, Croatia	2010	~50km apart	4
		CR-10370-50	Rugvica, Dugo Selo, Croatia	2011
	MLG5	CR-10370-68	Rugvica, Dugo Selo, Croatia	2014	-	1
		CR-10370-71	Rugvica, Dugo Selo, Croatia	2014
	MLG6	F-64370-1	Arnos, France	2014	~150km apart	9
		F-64330-7	Garlin, France	2013
	MLG7	F-40300-3	Peyrehorade, France	2013	~1000km apart	2
		SW-8046-3	Zurich, Switzerland	2012
	MLG8	SW-8046-1	Zurich, Switzerland	2012	-	5
		SW-8046-2	Zurich, Switzerland	2012
	MLG9	SW-8046-8	Zurich, Switzerland	2015	-	1-7
		SW-8046-10	Zurich, Switzerland	2015
		SW-8046-12	Zurich, Switzerland	2015
		SW-8046-13	Zurich, Switzerland	2015
	MLG10	P-7565-072-2	Alentejo, Portugal	2014	-	4
		P-7565-072-3	Alentejo, Portugal	2014
	MLG11	ARG-2700-3	Pergamino, Argentina	2012	-	0
		ARG-2700-4	Pergamino, Argentina	2012
	MLG12	CBS275.54	Wageningen, Netherlands	1954	not information	7
North American clade (NA)		CBS252.59	Wageningen, Netherlands	1959
	MLG13	CA-CHAT-1	Chatman, Ontario, Canada	2012	-	1
		CA-CHAT-2	Chatman, Ontario, Canada	2012
	MLG14	M1.001	Missouri, United States	1978	intercontinental	0
		LARS318	Nigeria	1990
	MLG15	A-50036-2	Boone County, Iowa, United States	2015	-	0
		A-50201-1-5	Story County, Iowa, United States	2015
