# Supplementary material for: Population Genomics Provide Insights into the Global Genetic Structure of Colletotrichum graminicola, the Causal Agent of Maize Anthracnose
Source: mBio. 2022 Dec 19;14(1):e02878-22. doi: 10.1128/mbio.02878-22 (PMC9973043; doi:10.1128/mbio.02878-22)
Supplement: TABLE S5 [file mbio.02878-22-st005.xlsx]

## Sheet: Sheet1
Supplementary Table S5. Complete set of Colletotrichum graminicola sex-related genes investigated in this study. Genes absent are marked with red color.
	Verticillium dahliae	C. orbiculare	C. gloeosporioides	C. fructicola	C. higginsianum	M1.001	DMSZ63127	LARS318	CBS113173	NRRL47511	NRRL13649	CRO-I-35	F40300-1	CR10370-50	F64330-7	SW8046-2	CBS252.59	F64330-2	SW8046-1	P7565-07212	CA-CHAT-1	CRO-I-41	CA-N8H	ARG-2700-2	C. sublineola	C. salicis	C. fiorinae	C. simmondsii	C. nymphaeae	Putative function
						C. graminicola
	Meiosis
	Double-strand DNA break formation and processing
																														Meiotic recombination protein REC12
																														Meiotic recombination protein REC4
																														DEAD/DEAH box DNA helicase MER3
																														Splicing factor 3B subunit 4
																														Double-strand break repair protein MUS23
																														DNA repair protein RAD50
																														DNA repair protein of the MRE11 complex
	Single strand invasion
																														DNA repair protein RAD51
																														DNA repair and recombination protein RAD52
																														DNA repair and recombination protein RAD54
																														Replication factor-A protein1
																														Replication factor-A protein 2
																														Strand exchange protein RAD55p
																														DNA-repair protein XRCC3
	DNA damage checkpoint
																														Genome integrity checkpoint protein
																														Cell cycle checkpoint protein RAD17
	Proteins involved in crossing over
																														DNA mismatch repair protein
																														DNA mismatch repair protein MUTS
																														DNA mismatch repair MUTS family
																														ATP-dependent helicase SGS1
																														Meiosis specific protein
																														DNA repair protein RAD16
																														DNA repair protein RAD13
	Synaptonemal complex
																														Histone H2A.Z
																														Structural maintenance of chromosome: SMC protein
																														Structural maintenance of chromosome: SMC protein
																														Exodeoxyribonuclease
																														Casein kinase I
																														Nucleotide excision repair protein RAD23
																														ATP-dependent DNA helicase SRS2
	Mismatch repair proteins
																														DNA mismatch repair protein MSH2
																														DNA mismatch repair protein MSH3
																														DNA mismatch repair protein MSH6
																														DNA mismatch repair protein PMS1
																														DNA mismatch repair protein MUTL
	Resolution of recombination intermediates
																														Protein involved in DNA repair and recombination
																														Crossover junction endonuclease MUS81
																														GIY-YIG catalytic domain containing protein
																														DNA topoisomerase
																														DNA topoisomerase
																														DNA topoisomerase
	Non-homologous end joining
																														Ku70 protein
																														Ku80 protein
	Other
																														Protein required for meiotic recombination
																														Repeat-induced point mutation gene
																														Synaptonemal complex protein HOP1
																														Interhomolog meiotic recombination HOP2
																														Interhomolog meiotic recombination MND1
	Cohesion
	Adherin
																														Subunit of cohesin loading factor
	Chromosome cohesion
																														Cohesin complex subunit
																														Chromosome segregation protein SUDA
																														Cohesin complex subunit required for sister chromatid cohesion
																														Double-strand-break repair protein RAD21
																														Rec8 protein
																														Protein required for establishment andmaintenance of sister chromatid cohesion
	Separin
																														Separin
	Condensins
																														Nuclear condensin complex subunit Smc2
																														Nuclear condensin complex subunit Smc4
																														Condensin
																														Condensin subunit Cnd3
	Chromosome segregation
																														Spindle pole body component alp14
																														HEC/Ndc80p family protein
																														Chromosome segregation protein
																														Swi3 domain-containing protein
																														Carboxy-terminal kinesin 2
																														Tubulin alpha chain
																														Tubulin gamma chain
																														Tubulin alpha chain
	Anaphase-promoting complex
																														Anaphase-promoting complex/cyclosome subunit APC1
																														Anaphase-promoting complex protein
																														Anaphase-promoting complex subunit CUT9
																														WD repeat-containing protein slp1
																														Anaphase-promoting complex subunit 8
																														Nuclear protein BIMA
																														Anaphase-promoting complex subunit 10
																														WD repeat-containing protein SRW1
																														Meiosis-specific APC/C activator protein AMA1
	Transcription factor and gene regulation
																														Meiosis-specific transcription factor
																														Histone-lysine N-methyltransferase
																														Ankyrin repeat protein
																														SNF2 family ATP-dependent chromatin-remodeling factor SNF21
	Signal transduction
																														Calcium/Calmodulin-dependent protein kinase
																														Protein kinase GSK3
																														Serine/Threonine-protein kinase RIM15
	Pheromone proteins essential for mating
																														Pheromone processing
																														Peptide pheromone maturation
																														Pheromone processing
																														Protein processing
																														Farnesyltransferase subunit beta
																														Putative ABC transporter expressed in the mitochondrial inner membrane
																														Pheromone receptor 1 (PPG1)
																														Pheromone receptor 2 (PRE2)
																														Alpha-factor (clock-controlled pheromone CCG-4)
																														Histone deacetylase HOS2
																														G protein-coupled receptor gpcr1 (orthologous to FGSG_05239)
																														Mitogen-activated protein kinase (FUS3/KSS1) Pmk1
	96	96	96	96	96	96	96	96	96	96	96	96	96	96	96	96	96	96	96	96	96	96	96	96	96	96	96	96	96	Sex related genes in total
	6	7	5	5	5	5	6	5	5	7	6	12	13	15	11	10	11	12	7	6	6	7	6	6	7	4	7	7	7	Missing sex related
	6.25	7.29167	5.20833	5.20833	5.20833	5.20833	6.25	5.20833	5.20833	7.29167	6.25	12.5	13.5417	15.625	11.4583	10.4167	11.4583	12.5	7.29167	6.25	6.25	7.29167	6.25	6.25	7.29167	4.16667	7.29167	7.29167	7.29167	% Missing sex related
	6841	6841	6841	6841	6841	6841	6841	6841	6841	6841	6841	6841	6841	6841	6841	6841	6841	6841	6841	6841	6841	6841	6841	6841	6841	6841	6841	6841	6841	Busco glomerellales_odb10 genes
	1101	202	291	144	144	173	186	177	177	180	187	239	277	253	230	105	212	256	192	181	191	181	183	184	162	136	139	127	147	Busco glomerellales_odb10 missing
	16.0941	2.95278	4.25376	2.10496	2.10496	2.52887	2.7189	2.58734	2.58734	2.63119	2.73352	3.49364	4.04912	3.69829	3.36208	1.53486	3.09896	3.74214	2.80661	2.64581	2.79199	2.64581	2.67505	2.68967	2.36807	1.98801	2.03187	1.85645	2.14881	% Busco glomerellales_odb10 missing
	173	60	269	30	35	50	44	43	47	45	49	121	130	138	121	245	102	115	47	45	50	51	49	45	48	64	45	39	57	Busco glomerellales_odb10 fragmented
	2.52887	0.877065	3.93217	0.438532	0.511621	0.730887	0.643181	0.628563	0.687034	0.657799	0.71627	1.76875	1.90031	2.01725	1.76875	3.58135	1.49101	1.68104	0.687034	0.657799	0.730887	0.745505	0.71627	0.657799	0.701652	0.935536	0.657799	0.570092	0.833212	% Busco glomerellales_odb10 fragmented
	3817	3817	3817	3817	3817	3817	3817	3817	3817	3817	3817	3817	3817	3817	3817	3817	3817	3817	3817	3817	3817	3817	3817	3817	3817	3817	3817	3817	3817	Busco sordariomycetes_odb10 genes
	65	46	205	48	51	49	50	40	42	42	48	72	84	74	64	64	58	78	47	48	40	47	43	45	41	45	48	49	54	Busco sordariomycetes_odb10 missing
	1.70291	1.20513	5.37071	1.25753	1.33613	1.28373	1.30993	1.04794	1.10034	1.10034	1.25753	1.8863	2.20068	1.9387	1.67671	1.67671	1.51952	2.04349	1.23133	1.25753	1.04794	1.23133	1.12654	1.17894	1.07414	1.17894	1.25753	1.28373	1.41472	% Busco sordariomycetes_odb10 missing
	84	24	197	11	15	27	22	23	23	23	26	70	93	85	67	61	62	64	23	21	25	24	23	24	13	28	29	26	47	Busco sordariomycetes_odb10 fragmented
	2.20068	0.628766	5.16112	0.288184	0.392979	0.707362	0.576369	0.602567	0.602567	0.602567	0.681163	1.8339	2.43647	2.22688	1.75531	1.59811	1.62431	1.67671	0.602567	0.55017	0.654965	0.628766	0.602567	0.628766	0.340582	0.73356	0.759759	0.681163	1.23133	% Busco sordariomycetes_odb10 fragmented
	8	355	4537	13	25	567	1476	3505	3691	4280	2695	12680	11654	7606	5182	9323	5233	11203	827	611	1402	1373	3829	6378	1625	2776	1096	929	1884	Assembly fragments
	35.9739	89.7483	53.21	59.6	50.72	56.03	43.15	49.27	51.54	50.31	49.94	51.34	49.5	58.98	43.8	48.94	44.93	52.38	60.65	60.26	59.23	59.32	57.84	53.79	46.7558	48.3734	49	50.4742	49.9563	Assembly Size
