# Supplementary material for: Population Genomics Provide Insights into the Global Genetic Structure of Colletotrichum graminicola, the Causal Agent of Maize Anthracnose
Source: mBio. 2022 Dec 19;14(1):e02878-22. doi: 10.1128/mbio.02878-22 (PMC9973043; doi:10.1128/mbio.02878-22)
Supplement: TABLE S2 [file mbio.02878-22-st002.xlsx]

## Sheet: Sheet1
Supplementary Table S2. Summary statistics of Colletotrichum graminicola genomes generated in this study.
Isolate	Species	host	Sequencing strategy	Year of isolation	City, Country	Coverage (X)	# Scaffolds	Assembly size	Completness	BioProjct	BioSample	Accession
ARG2700-2	C. graminicola	Zea mays	Miseq (2x300bp), TruSeq DNA Nano kit	2012	Argentina: Pergamino	10	6378	53788988	98.2	PRJNA815473	SAMN26589426	JALJPU000000000
CA-CHAT-1	C. graminicola	Zea mays	Miseq (2x300bp), TruSeq DNA Nano kit	2012	Canada: Chatman	60	1402	59232380	98.3	PRJNA815632	SAMN26631096	JALJPV000000000
CA-N8H	C. graminicola	Zea mays	Miseq (2x300bp), TruSeq DNA Nano kit	2012	Canada: Leamington	15	3829	57841471	98.3	PRJNA815636	SAMN26631098	JALBEZ000000000
CBS252.59	C. graminicola	Zea mays	HiSeq4000 (2x150bp), Nextera XT DNA kit	1959	Netherlands: Wageningen	43	3691	44934967	96.9	PRJNA815638	SAMN26631109	JALJPW000000000
CBS113173	C. graminicola	Zea mays	HiSeq2000 (2x300bp), TruSeq DNA Nano kit	1960	Zimbabwe	25	5233	51539737	98.3	PRJNA815639	SAMN26631096	JALBFA000000000
CR10370-50	C. graminicola	Zea mays	HiSeq4000 (2x150bp), Nextera XT DNA kit	2011	Croatia: Rugvica	15	7606	58980796	95.8	PRJNA815644	SAMN26631158	JALJPX000000000
CRO-I-35	C. graminicola	Zea mays	HiSeq4000 (2x150bp), Nextera XT DNA kit	2010	Croatia: Rugvica	13	12680	51336064	96.3	PRJNA815829	SAMN26643332	JALJPY000000000
CRO-I-41	C. graminicola	Zea mays	Miseq (2x300bp), TruSeq DNA Nano kit	2010	Croatia: Rugvica	60	1373	59315118	98.2	PRJNA815831	SAMN26644950	JALJPZ000000000
DMSZ-63127	C. graminicola	Zea mays	HiSeq2000 (2x300bp), TruSeq DNA Nano kit	2013	Germany	63	1476	43145614	98.1	PRJNA815832	SAMN26645038	JALBFB000000000
F40300-1	C. graminicola	Zea mays	HiSeq4000 (2x150bp), Nextera XT DNA kit	2012	France: Garlin	12	11654	49494687	95.3	PRJNA815838	SAMN26645044	JALJQA000000000
F64330-2	C. graminicola	Zea mays	HiSeq4000 (2x150bp), Nextera XT DNA kit	2012	France: Garlin	16	11203	52379115	96.3	PRJNA815839	SAMN26645053	JALJQB000000000
F64330-7	C. graminicola	Zea mays	HiSeq4000 (2x150bp), Nextera XT DNA kit	2012	France: Garlin	25	5182	43801246	96.6	PRJNA815847	SAMN26645112	JALJQC000000000
LARS318	C. graminicola	Zea mays	HiSeq2000 (2x300bp), TruSeq DNA Nano kit	1990	Nigeria	40	3505	49268286	98.4	PRJNA815850	SAMN26645409	JALJQD000000000
NRRL13649	C. graminicola	Zea mays	HiSeq2000 (2x300bp), TruSeq DNA Nano kit	2005	USA: Alabama	45	2695	49936989	98	PRJNA815856	SAMN26646114	JALJQE000000000
NRRL47511	C. graminicola	Zea mays	HiSeq2000 (2x150bp), TruSeq DNA Nano kit	2005	USA: Michigan	35	4280	50305269	98.3	PRJNA815857	SAMN26646115	JALBFC000000000
P7565-072-1	C. graminicola	Zea mays	Miseq (2x300bp), TruSeq DNA Nano kit	2014	Portugal: Alvalade	55	611	60263706	97.9	PRJNA815858	SAMN26646122	JALBFD000000000
SW-8046-1	C. graminicola	Zea mays	Miseq (2x300bp), TruSeq DNA Nano kit	2012	Switzerland: Zurich	42	827	60651333	98.2	PRJNA815862	SAMN26646203	JALBFE000000000
SW-8046-2	C. graminicola	Zea mays	HiSeq4000 (2x150bp), Nextera XT DNA kit	2012	Switzerland: Zurich	25	9323	48941936	96.7	PRJNA815863	SAMN26646204	JALJQF000000000
JAB2					Due to low coverage this genome was not submitted in the NCBI database (<10X).
MAFF511343					Due to low coverage this genome was not submitted in the NCBI database (<10X).
M1.001					Reference genome (O’Connell et al. 2012)							ACOD00000000.1
